# Supplementary material for: Rapid Detection of Quinolone Resistance Mutations in gyrA of Helicobacter pylori by Real-Time PCR
Source: Pathogens. 2022 Jan 3;11(1):59. doi: 10.3390/pathogens11010059 (PMC8781667; doi:10.3390/pathogens11010059)
Supplement: Supplementary file 1 [file pathogens-11-00059-s001.zip]

Archive with 1 entries (1 files):
- pathogens-1514952-supplementary.pdf
